# Supplementary material for: Assessment of Cu(II) Removal from Aqueous Solutions by Modified Pomelo Peels: Experiments and Modelling
Source: Molecules. 2023 Apr 13;28(8):3438. doi: 10.3390/molecules28083438 (PMC10145579; doi:10.3390/molecules28083438)
Supplement: Supplementary file 1 [file molecules-28-03438-s001.zip]

Archive with 1 entries (1 files):
- molecules-2337873-supplementary.pdf
